# Supplementary material for: Triggering typical nemaline myopathy with compound heterozygous nebulin mutations reveals myofilament structural changes as pathomechanism
Source: Nat Commun. 2020 Jun 1;11:2699. doi: 10.1038/s41467-020-16526-9 (PMC7264197; doi:10.1038/s41467-020-16526-9)
Supplement: Supplementary file 4 — Source Data [file 41467_2020_16526_MOESM4_ESM.xlsx]

## Sheet: Fig 1C
Age (days)	Neb106KIExon55 WT;WT																																								Neb106KIExon55 Het;Het
4
5				3	2.9	2.8																																				2.8	2.8	2.1	2.7
6							3.6	3.8	3.8	3.6	3.2																																			2.4	3.2	3.6
7				4	3.8	3.7																																				3.6	3.2	3.1	2.7				3.9
10	4.6	5.1																																							4.3
11			7.3	5.9	5.3	5.2																																				5.6	4.4	4.1	4
12							6.2	6.5	5.9	5.5	5.5	5.3																																		3.1	4.9	4.5	5.9
13
14	5.8	6.9	8.2																																						5.7
15				7.2	6.6	6.3	6.9	6.6	6.9	6.4	6.6																															6.7	5.4	5.1	5	3.6	5.3	5.2
16			8																	4.1	9.3
17	6.5	7.5										6.3																													6.4								7
18
19	6.6	7.4																																							6.7
20			10.2	8	7.8	7	8.2	7.6	8	7.4	7.7																															7.4	5.7	5.3	5.2	3.8	6.2	6.2	7.1
22												8
23	8.2	10																																							8.1
24			13.8
25												9.4
26							12.6	13.1	12.5	11.6																																				6.6	9.5
27	11.4	13.9																																							10.5
28
29			18.3	15.7	15.7	13.8	15.8	15.6	15.6	14.3																																14	12.3	11.1	10.5	8.6	11.5
31
30
32	16.4	18.4																																							13.7
33
34							20	19.4	19.6	18.4																																				13.3	15.3
35				18.4	20.1	18.9																																				16.4	16.7	15.9	15.3
36											20.4								22.2																													19.2
38			20.4
39																		22.4
40																	23
41	18.9	21.2		19.6	21.8	20.7					21.8																														17.3	16.9	17.7	17.5	17.1			20.5
43
44			22.1	20.5	21.9	20.8																																				17.4	17.8	17.8	17.4
45
46											22.4																																					21.2
47	19.2	21.5																																							19.1
48
49				21.5	22.7	21.5					23.6																															18.4	18.7	18.6	18			22.3
50			24				25.3	24.2	24.5	23.5																																				18.4	19.9
51
53	20	22.7	24.6																																						20.2
54
55				22.1	23.6	22.2	26.9	25.4	25.1	24.4																																18.6	20	19.2	18.8	19.1	20.5
56	20.3	23.1																																							21.1
57
58			25.1	23.2	23.5	22.8																																				19.1	19.9	19.7	19
59																			28.8
60							28	25.7	25.2	23.8																																				19.7	20.5
61	20.8	25																																							22
62																		26												23.9
63				23.6	24.7	23.2	29.4	26.7	25.7	24.2																																19.6	21.2	20.5	19.9	20.4	21.1
64			26.1
65
66
67	21.7	25.8																																							23.4
69
70
71
72			28.1
73																											27.1	25.2
74
75	22.2	26.8																																							24.4
76
78
79				25.9	26.1	25.2																																				21.5	23.2	22.2	21.9
82
83
84							35.7	31.6	31.9	28.3																																				21.3	25.1
85				26.8	27.3	26																																				22.1	24.1	22.6	22.1
86
87																														27.4
88			30.2
89																																																	27.4
91	24.2	29.7		25.8																																					27	21.3
92				25.7	26.2	25.7																																				22	23.6	22.3	22.9
93
94			31.9
95
97	25.1	31.5																																							27
98																											30.3	27.2
99				27.6	28.3	27.6																																				22.7	24.9	23.3	24
101			30.1
103	23.9	28.7																																							26
104
105
106
107				28.9	29.6	26.9																																				23	25.6	24.1	24
108			31.4
109																																																	29.2
110
111	25.1	30.9																																							27.3
112
113				29.5	30.3	27.3	19.6	38.4	27.4	33.8																																23.5	26.4	24.2	24.3	33.6	22.6
114
115
116			32.8
117
118											31.9																																					29.2
119
120
121
122
127
163																			48.1*
170
176
166																		40.8*
184																		43.0*
185
[truncated: 4 more columns]

## Sheet: Fig. 1D
WT	Comp.Het	S6366I Hom
17.8	17.89
18.365	17.26
18.22	17.65
17.955	17.15
17.835	17.29
17.3	17.61
17.9	17.915
18.515	18.105
18.01	17.585
18.19	17.885
18.115	17.875
18.245	17.375
18.215	17.885
18.26	17.825
	17.905
	18.355
18.245		17.94
18.165		17.515
18.205		18.05
17.805		17.01
18.38		18.015
17.715		17.15
17.87		17.08
		17.945
		17.04
		17.155
		17.555
		18
		17.94
		17.715
		18.35
		18.485

## Sheet: Fig. 1E
	WT																							Comp. Het																							S6366I Hom
1 month	117	160	138.3		142.3	154.7	157.3	140.7		121.7	101.3	149.3	158.3	141.7	150		131.7	128	101	175.7	162	180.3		110.7	104.3	107	98			82.3	115.3	134.7	98.3	125.7	108.7	112.3	91.3	105.3	118.3								113	133.3	134.3
4 months	223.7	288.7	259.3	252	296	276.3	257	268.3	284.3	332.7	276.7	239	466.3	347	253.3	352.7	278.3	293.7	310.3	384.7	297	285.3	271	207	221	254.7	215.7	170	236.3	238.3	219	260	292	285.3	228.3	204.7	267.7	263.7	274.3	235.3	269.7						261.3	264.7	228
10 months	273	308	247.0*	344	339.7	298.3		328	311			294	361.3	339	300.7		339.3	314.7						229.7	243	318.3	250		302.3																		279.3	265	271.7
[truncated: 9 more columns]

## Sheet: Fig. 1F left
Frequency (Hz)	WT										Comp.Het										106KI HOM
1		0.3398	0.4472	0.4516	0.3674	0.349	0.3929	0.4061	0.4329	0.3571	0.3188	0.3864	0.3636	0.2797	0.2191	0.2112	0.3045				0.34788	0.40659	0.423213	0.557085	0.387803	0.453639
10		0.3387	0.4414	0.4405	0.3621	0.3443	0.3825	0.4025	0.4335	0.3513	0.3199	0.3912	0.3558	0.2823	0.2227	0.2201	0.304				0.344998	0.395695	0.406457	0.543462	0.388556	0.455307
20		0.3383	0.4395	0.4396	0.3754	0.3687	0.4022	0.4058	0.4354	0.375	0.348	0.429	0.4154	0.3195	0.2538	0.273	0.3436				0.348538	0.390857	0.42783	0.537887	0.413382	0.505246
30		0.4294	0.5721	0.5225	0.5043	0.4426	0.5191	0.4709	0.533	0.5038	0.4652	0.5613	0.6055	0.4433	0.341	0.4167	0.4838				0.39586	0.451961	0.56791	0.709758	0.664157	0.779531
40		0.6726	0.9189	0.8063	0.7808	0.5843	0.7434	0.6645	0.7512	0.8287	0.7005	0.8071	0.8713	0.6588	0.4886	0.5962	0.6943				0.561882	0.763242	0.829767	1.10701	1.0703	1.20568
60		1.3843	1.6364	1.6196	1.6351	1.256	1.7296	1.4365	1.5829	1.6248	1.236	1.2848	1.3791	1.1065	1.0588	1.0712	1.1232				1.35131	1.44936	1.64728	1.75032	1.73694	1.78005
80		1.8692	2.0879	2.0904	2.2156	1.9658	2.3625	2.134	2.2548	1.9792	1.4575	1.4542	1.5433	1.3091	1.3689	1.3764	1.2697				2.13859	1.8403	2.0423	2.11819	2.03583	2.00257
100		2.0871	2.2287	2.1659	2.3373	2.1398	2.5245	2.3603	2.4209	2.0833	1.5259	1.5344	1.6377	1.3742	1.4415	1.489	1.3265				2.39106	1.93841	2.15227	2.25776	2.11054	2.04055
125		2.176	2.3341	2.1972	2.4072	2.2044	2.5726	2.4243	2.4953	2.1172	1.5641	1.617	1.6905	1.4044	1.4704	1.529	1.3603				2.4276	1.9809	2.20481	2.32078	2.15028	2.09477
150		2.1933	2.4487	2.1798	2.432	2.19	2.5989	2.4398	2.4989	2.1227	1.5884	1.6523	1.699	1.4146	1.4748	1.5418	1.3731				2.42546	1.96195	2.21361	2.38251	2.13728	2.11752
					2.4056		2.5463	2.3981	2.4088	2.1083	1.5861	1.6779	1.6657	1.3433	1.478	1.5207	1.3374				2.39019	1.86001	2.19362	2.42599	2.15373	2.06759

## Sheet: Fig. 1 F, middle
1	0.327	0.383	0.43			0.561169	0.426937	0.298378				0.304	0.323										0.378	0.604	0.408	0.36	0.283	0.411
10	0.327	0.389	0.42			0.556114	0.417999	0.327544				0.315	0.325										0.373	0.602	0.449	0.36	0.284	0.446
20	0.34	0.413	0.422			0.557851	0.41688	0.337069				0.364	0.35										0.382	0.63	0.529	0.39	0.289	0.464
30	0.353	0.485	0.536			0.613664	0.414172	0.345869				0.457	0.466										0.436	0.769	0.901	0.48	0.305	0.552
40	0.476	0.788	0.773			0.853568	0.546861	0.447793				0.663	0.781										0.733	1.145	1.342	0.69	0.383	0.863
60	1.382	1.759	1.375			1.52917	1.46652	1.26562				1.319	1.572										1.748	1.887	1.845	1.54	0.971	1.566
80	2.546	2.276	2.036			2.45526	2.49596	2.20186				1.522	1.726										2.143	2.374	2.202	2.1	1.768	1.788
100	2.834	2.403	2.216			2.71832	2.78587	2.5181				1.547	1.747										2.201	2.45	2.371	2.2	1.915	1.8
150	2.934	2.387	2.277			2.79135	2.89084	2.49169				1.641	1.689										2.157	2.473	2.487	2.19	1.961	1.708

## Sheet: Fig.1F, right
	1	0.588	0.336	0.456	0.367	0.502	0.301					0.275	0.217	0.4	0.397							0.41	0.388	0.328
	5	0.554	0.332	0.453	0.37	0.512	0.294					0.275	0.233	0.409	0.401							0.405	0.405	0.339
	10	0.583	0.346	0.465	0.384	0.569	0.307					0.343	0.303	0.463	0.442							0.433	0.424	0.357
	20	0.764	0.392	0.578	0.427	0.713	0.365					0.511	0.418	0.56	0.532							0.568	0.531	0.41
	40	1.177	0.611	0.893	0.524	0.996	0.519					0.806	0.66	0.825	0.752							0.913	0.784	0.564
	60	1.942	1.822	1.58	1.431	1.799	1.34					1.445	1.295	1.486	1.48							2.007	1.632	1.324
	80	2.815	2.566	2.346	2.341	2.326	2.207					1.687	1.575	1.659	1.752							2.476	2.115	1.924
	100	3.094	2.884	2.557	2.535	2.481	2.499					1.773	1.631	1.675	1.821							2.567	2.227	2.023
	150	3.219	2.972	2.642	2.58	2.554	2.531					1.817	1.67	1.554	1.863							2.514	2.257	2.036

## Sheet: Fig. 1G
freq
1		0.15493	0.18263	0.20719	0.15108	0.15935	0.15119	0.16645	0.17323	0.16825	0.2007	0.23384	0.21403	0.19774	0.14854	0.13701	0.22173				0.143428	0.207238	0.222172	0.153067	0.191187
10		0.15444	0.18024	0.20206	0.1489	0.15719	0.14716	0.16498	0.1735	0.16552	0.20138	0.23678	0.20942	0.19955	0.151	0.14275	0.22136				0.14224	0.201685	0.221828	0.153841	0.183617
20		0.15426	0.17947	0.20167	0.15437	0.16835	0.15476	0.16635	0.17422	0.17665	0.21908	0.25964	0.24449	0.22585	0.17211	0.17706	0.25022				0.143699	0.199219	0.22648	0.157032	0.193273
30		0.19579	0.23363	0.23972	0.20736	0.20212	0.19973	0.19299	0.2133	0.23736	0.29288	0.33974	0.35639	0.3134	0.23121	0.27029	0.35232				0.16321	0.230363	0.333324	0.181814	0.256554
40		0.30667	0.37524	0.36988	0.32105	0.26682	0.28602	0.27238	0.30063	0.39038	0.44103	0.4885	0.5128	0.46574	0.33131	0.38667	0.50566				0.231659	0.389023	0.530308	0.258193	0.374848
60		0.63114	0.66827	0.74303	0.67232	0.57351	0.66551	0.58879	0.63344	0.76544	0.77816	0.77757	0.81168	0.7822	0.71794	0.69476	0.81797				0.557135	0.738736	0.809848	0.543398	0.744158
80		0.85222	0.85264	0.95899	0.91101	0.89763	0.90903	0.87467	0.90234	0.93242	0.91758	0.88009	0.90833	0.92546	0.9282	0.89267	0.92464				0.881722	0.937996	0.946412	0.866506	0.922611
100		0.95159	0.91014	0.99364	0.96106	0.97708	0.97136	0.96744	0.96882	0.98142	0.96067	0.92863	0.96392	0.97145	0.97747	0.9657	0.966				0.985817	0.988004	0.982312	0.968421	0.97229
125		0.99209	0.9532	1.00798	0.98978	1.00657	0.98987	0.99365	0.99858	0.99743	0.98473	0.97862	0.995	0.99285	0.99704	0.99166	0.99068				1.00088	1.00966	0.995557	0.997619	0.996025
150		1	1	1	1	1	1	1	1	1	1	1	1	1	1	1	1				1	1	1	1	1

## Sheet: Fig. 2A
EDL		0.6153	0.612	0.685	0.6812	0.6763	0.6173	0.6832	0.6302	0.5827	0.6542	0.6687	0.6121	0.6736			0.5366	0.5881	0.5637	0.6327	0.4222	0.5906	0.6084	0.5882	0.6113
Soleus	0.427	0.5677	0.5928	0.6711	0.5327	0.5434	0.5084	0.5644	0.5303	0.4755	0.5603	0.5234	0.5353	0.6134			0.5254	0.5968	0.5581	0.5889	0.4482	0.5196	0.6391	0.5855	0.4748
Plant	0.9326	0.9638	1.1032	1.164	1.1494	1.0954	1.0279	1.1342	1.1049	1.0033	1.1179	1.0167	1.0513	1.1665			0.9055	0.9762	0.8895	1.0525	0.937	1.0846	1.0745	0.9942	0.9468
Tib Cran	2.4775	2.5102	2.7607	2.9212	3.2548	2.9884	2.7402	3.2838	3.0594	2.7488	3.0086	2.6884	2.6242	3.1325			3.0268	3.4762	3.1841	3.6064	3.1434	3.7507	3.8124	3.7338	3.6508	3.6315	3.628	3.4734	3.4107	3.0884	3.742	3.6802
Quad	11.3006	12.238	12.3436	12.6789	12.5624	12.2572	12.3017	14.5504	12.9428	12.9027	12.923	12.3952	12.4293				9.8742	10.7851	9.2266	11.8717	10.561	11.82	11.7555	11.6819	12.1297	10.6122	11.9273	11.0878	11.1798	10.1262	11.4577	11.3702
Gast	7.3848	7.5497	7.9583	8.5631	8.3992	8.263	7.8492	8.6551	8.3509	8.1226	8.3908	7.6816	7.5268	8.8992			6.1235	6.5585	6.0878	7.0729	6.1076	6.6298	6.9579	6.8738	6.5738	6.6424	6.6685		6.2007	5.6017	6.6992	6.4451
Diaph	4.764	6.1094	6.8222	6.2044	6.3695	6.0405	5.9441	6.6541	6.2188	5.2776	5.6638	8.1008	5.4516				6.2884	7.6709	5.8867	7.137	6.6223	7.0926	7.2732	6.5617	6.4601	6.1728	7.7203		7.4476	6.3282	6.8361	7.1915

## Sheet: Fig. 2B
EDL	0.7372	0.6771	0.7004	0.6487	0.6341	0.6689	0.6379													0.789	0.776	0.742	0.623	0.685	0.724	0.673	0.682	0.66	0.663	0.74	0.689	0.75	0.619	0.703	0.629	0.717	0.63
Soleus	0.5454	0.5835	0.5713	0.5195	0.565	0.5137	0.512													0.624	0.586	0.654	0.604	0.485	0.55	0.487	0.448	0.541	0.472	0.536	0.53	0.533	0.507	0.536	0.54	0.5	0.486
Plant	1.1044	1.0239	1.1013	1.0418	1.2089	1.2137	1.1136													1.173	1.158	1.096	0.986	0.891	0.983	0.869	0.905	0.931	0.921	1.006	0.991	1.092	0.975	1.039	0.907	1.041	0.968
Tib Cran	2.9816	2.714	3.1804	2.5246	3.1058	3.4321	2.7476													3.25	2.943	3.351	3.269	2.898	3.086	2.921	2.763	2.937	2.638	3.206	3.124	3.372	3.122	3.215	2.711	2.959	3.058
Quad	12.2773	11.3432	12.8701	11.991	12.6986	12.6334	12.4231													12.107	13.402	12.278	12.285	10.926	11.843	11.166	11.077	11.181	11.171	12.011	13.381	13.731	12.723	12.591	11.014	13.051	11.899
Gast	8.2297	7.0575	8.6927	7.2115	8.4342	8.3884	7.7448													8.353	8.479	7.665	7.374	6.714	7.485	6.781	6.713	6.804	6.491	7.091	7.539	7.597	7.235	7.567	6.948	7.168	6.885
Diaph	6.3031	5.3124	7.6023	5.7006	6.4908	6.4239	6.2563													7.352	6.782	7.753	7.274	6.079	6.217	6.501	6.101	5.394	6.086		6.289	6.294	5.987	6.537		5.972	6.337

## Sheet: Fig. 3B
Tib C.	94.7159	110.312	82.0244	120.984	100.536	104.137	111.679	105.51	70.1015		119.431	115.918	78.8314	120.324	88.8426	96.8369	56.0798
EDL	76.4968	64.2003	119.707	82.6563	110.541		158.608	76.9837	110.807		145.116	143.222	114.23	80.6227	115.979	45.4046	36.466
Soleus	64.1929	132.005	119.07	98.6528	92.4789	69.7308	108.512	115.358			105.378	117.217	117.345	109.635	82.9074	70.8568	93.9996
Quad		107.877	76.5807	65.9461	123.875		113.84	109.205	88.2414	114.435	104.996	133.222	74.5195	104.387	77.6619	104.26	104.26	128.387
Gast	97.9135	112.977	79.4832	122.525	111.424	46.5302	137.104	92.0423			78.8503	105.047	91.6329	116.109	72.6241	123.842	65.2049
Diaph	137.734	73.6102	158.475	57.1436	85.6311	77.7777	106.915	102.714			88.3007	34.757	49.1328	52.222	76.7485	71.6645	159.235
Plant	96.0708	91.4208	77.5604	99.2978	100.686	104.593	128.024	94.8873	107.46		109.629	111.625	92.7141	110.606	86.6886	101.599	90.4166

[truncated: 28 more sheets: Fig. 3C, Fig. 4A, Fig. 4B, Fig. 4C, Fig. 5B, Fig. 5C, Fig. 5D, Fig. 6A, Fig. 6B, Fig. 6C, Fig. 6D, Fig. 6E, Fig. 6F, Fig. 7A, Fig. 7B, Fig. 7C, Fig. 7D, Fig. 7E, Fig. 7F, Fig 7G …]
